# Supplementary material for: Bis(4-pyrid­yl) disulfide–2,2′-[(p-phenyl­enebis(­oxy)]diacetic acid (1/1)
Source: Acta Crystallogr Sect E Struct Rep Online. 2011 Jul 6;67(Pt 8):o1923. doi: 10.1107/S1600536811025694 (PMC3212313; doi:10.1107/S1600536811025694)
Supplement: Supplementary file 2 [file e-67-o1923-Isup2.hkl]

# 
# h,k,l, Fc-squared, Fo-squared, sigma(Fo-squared) and status flag 
# 
data_I
_shelx_title '                                      1 in C2/c' 
_shelx_refln_list_code          4 
_shelx_F_calc_maximum      368.12 
_exptl_crystal_F_000       928.00 
_reflns_d_resolution_high  0.8411 
 
loop_ 
 _symmetry_equiv_pos_as_xyz 
 'x, y, z' 
 '-x, y, -z+1/2' 
 'x+1/2, y+1/2, z' 
 '-x+1/2, y+1/2, -z+1/2' 
 '-x, -y, -z' 
 'x, -y, z-1/2' 
 '-x+1/2, -y+1/2, -z' 
 'x+1/2, -y+1/2, z-1/2' 
 
_cell_length_a    14.3310 
_cell_length_b     5.0570 
_cell_length_c    28.0030 
_cell_angle_alpha  90.000 
_cell_angle_beta   90.200 
_cell_angle_gamma  90.000 
 
_shelx_F_squared_multiplier     1.000 
 
loop_ 
 _refln_index_h 
 _refln_index_k 
 _refln_index_l 
 _refln_F_squared_calc 
 _refln_F_squared_meas 
 _refln_F_squared_sigma 
 _refln_observed_status 
   2   0   0     3864.77     4209.82     48.35 o 
   4   0   0      235.74      220.26     11.12 o 
   6   0   0     6667.62     6624.86     80.93 o 
   8   0   0    11421.15    12706.65    148.78 o 
  10   0   0     2491.95     2361.40     42.06 o 
  12   0   0      905.60      871.78     28.69 o 
  14   0   0      417.43      479.40     31.39 o 
  16   0   0       24.55       31.83     14.76 o 
   1   1   0     1833.20     2143.18     19.73 o 
   3   1   0    11486.37    12913.02     90.47 o 
   5   1   0        6.09        1.42      2.30 o 
   7   1   0      891.76      956.90     18.11 o 
   9   1   0      519.46      584.39     12.66 o 
  11   1   0        0.70       12.35      4.86 o 
  13   1   0     1015.31      906.73     23.67 o 
  15   1   0        0.26        2.32      8.06 o 
   0   2   0    15885.30    15610.92    245.04 o 
   2   2   0      176.75      153.15      6.44 o 
   4   2   0      148.54      192.11      8.64 o 
   6   2   0     4070.41     4092.03     35.97 o 
   8   2   0     2225.47     2147.83     26.72 o 
  10   2   0      592.98      572.87     17.11 o 
  12   2   0       36.05       47.43      9.92 o 
  14   2   0      533.35      612.56     76.21 o 
  16   2   0      115.09      131.12     16.80 o 
   1   3   0        0.24        2.60      3.78 o 
   3   3   0     1831.56     1969.70     25.32 o 
   5   3   0       97.41       67.98      4.56 o 
   7   3   0        1.20        9.48     10.24 o 
   9   3   0      530.49      537.11     22.62 o 
  11   3   0      360.06      328.10     20.02 o 
  13   3   0        1.26        0.04      7.93 o 
   0   4   0      580.82      516.38     19.82 o 
   2   4   0       12.64       12.66      6.91 o 
   4   4   0       17.68       18.01      6.11 o 
   6   4   0        0.13        0.00      6.12 o 
   8   4   0        0.38        0.00      7.65 o 
  10   4   0        0.56        0.00      8.14 o 
  12   4   0       27.05       17.66     11.41 o 
   1   5   0      815.40      836.73     23.34 o 
   3   5   0      489.92      546.72     36.18 o 
   5   5   0      310.47      314.09     20.59 o 
   7   5   0      202.50      245.06     19.76 o 
   9   5   0       58.84       56.42     13.74 o 
 -15   1   1      147.11      181.98     16.48 o 
 -13   1   1      665.82      757.48     21.65 o 
 -11   1   1      167.55      214.67     11.24 o 
  -9   1   1      440.79      535.07     12.11 o 
  -7   1   1     5778.76     5524.26    112.27 o 
  -5   1   1    22844.61    23621.70    181.39 o 
  -3   1   1     1417.34     1556.61     38.09 o 
  -1   1   1      224.08      190.20      5.47 o 
   1   1   1       28.69       41.44      3.10 o 
   3   1   1    42319.46    43226.16    413.10 o 
   5   1   1       21.49       13.27      2.72 o 
   7   1   1     2681.55     2491.37     27.36 o 
   9   1   1     1529.55     1409.45     27.50 o 
  11   1   1       16.51       18.80      5.38 o 
  13   1   1      128.78      178.11     11.93 o 
  15   1   1      393.50      375.53     22.30 o 
 -16   2   1       48.66       47.95     15.09 o 
 -14   2   1      321.76      316.80     20.63 o 
 -12   2   1      314.09      298.18     26.65 o 
 -10   2   1      540.84      475.60     15.46 o 
  -8   2   1      708.09      702.15     14.93 o 
  -6   2   1       19.33       19.81      3.05 o 
  -4   2   1      171.95      158.55      6.54 o 
  -2   2   1        9.67        7.92      2.90 o 
   0   2   1      374.02      449.73     13.09 o 
   2   2   1       62.28       52.06      3.68 o 
   4   2   1     3399.53     3474.49     54.46 o 
   6   2   1     1012.02     1033.51     15.53 o 
   8   2   1       45.71       22.22      5.90 o 
  10   2   1       13.30       13.57      5.29 o 
  12   2   1      138.73      172.40     11.57 o 
  14   2   1       17.29       21.84     13.77 o 
  16   2   1       32.14       35.00     11.87 o 
 -13   3   1       32.37       24.84     18.94 o 
 -11   3   1        1.24        0.00      6.34 o 
  -9   3   1     1567.98     1524.18     39.03 o 
  -7   3   1      915.77      831.39     26.18 o 
  -5   3   1     1225.79     1118.90     18.64 o 
  -3   3   1      242.97      237.83      8.60 o 
  -1   3   1     4618.09     4382.21     51.36 o 
   1   3   1      562.40      531.14     13.70 o 
   3   3   1       16.04       27.55      4.05 o 
   5   3   1       22.94       18.61      3.09 o 
   7   3   1     1206.28     1089.01     22.68 o 
   9   3   1       39.16       43.76      9.54 o 
  11   3   1      304.78      272.67     19.04 o 
  13   3   1       70.23       62.09     12.89 o 
 -12   4   1       97.20       93.23     16.37 o 
 -10   4   1       10.61        0.00      7.07 o 
  -8   4   1     1243.55     1173.17     36.16 o 
  -6   4   1     1334.34     1259.29     64.48 o 
  -4   4   1      471.98      473.73     15.39 o 
  -2   4   1      132.67      119.27      8.89 o 
   0   4   1      869.04      877.21     21.64 o 
   2   4   1      319.27      332.28     11.26 o 
   4   4   1       89.15       75.96     10.41 o 
   6   4   1      114.89      124.82     26.49 o 
   8   4   1       75.76       97.84     30.67 o 
  10   4   1      262.36      239.59     19.39 o 
  12   4   1       25.54       33.94     11.90 o 
  -9   5   1      265.86      324.42     24.28 o 
  -7   5   1        2.35        0.39      8.71 o 
  -5   5   1        9.16        0.64      8.35 o 
  -3   5   1     1374.05     1428.39     39.51 o 
  -1   5   1      502.05      491.24     15.85 o 
   1   5   1       59.84       79.29      9.83 o 
   3   5   1       75.53       76.98     12.05 o 
   5   5   1      182.88      163.19     18.06 o 
   7   5   1      371.68      404.62     23.08 o 
   9   5   1      171.86      226.72     38.88 o 
 -16   0   2        0.12        0.00      9.03 o 
 -14   0   2      453.18      429.62     29.85 o 
 -12   0   2        3.47        9.11      8.59 o 
 -10   0   2     2447.97     2612.13     84.91 o 
  -8   0   2     4277.83     4045.78     57.87 o 
  -6   0   2      814.44      977.00     20.01 o 
  -4   0   2      113.84      127.16      6.42 o 
  -2   0   2     1306.00     1168.76     16.66 o 
   0   0   2       58.58       85.56      2.17 o 
   2   0   2       99.67       97.58      4.74 o 
   4   0   2     3789.63     3916.90     48.83 o 
   6   0   2    14063.73    15298.49    171.32 o 
   8   0   2       53.41       27.00      9.86 o 
  10   0   2       25.02       11.57      6.72 o 
  12   0   2       15.25       40.90     11.78 o 
  14   0   2       63.43       81.72     17.40 o 
  16   0   2      319.19      344.93     31.39 o 
 -15   1   2        7.31       11.78      9.02 o 
 -13   1   2       86.67      106.01     10.06 o 
 -11   1   2      786.10      746.24     16.18 o 
  -9   1   2       27.49       38.32      4.61 o 
  -7   1   2       20.87       25.72      4.34 o 
  -5   1   2      184.80      168.49      6.68 o 
  -3   1   2     1826.48     1865.58     22.27 o 
  -1   1   2     4701.70     5029.88     82.23 o 
   1   1   2       93.74      120.01      5.92 o 
   3   1   2    17487.49    18498.93    128.03 o 
   5   1   2      264.55      281.13      6.40 o 
   7   1   2     1214.09     1243.10     22.89 o 
   9   1   2      365.12      382.50     11.70 o 
  11   1   2        0.26        1.75      5.56 o 
  13   1   2       16.00       17.36      7.28 o 
  15   1   2        5.26       19.50     10.00 o 
 -16   2   2       15.88        0.36     10.35 o 
 -14   2   2      719.24      761.67     35.74 o 
 -12   2   2       12.83        7.26      6.83 o 
 -10   2   2      249.24      255.28     16.16 o 
  -8   2   2     2638.38     2573.82     33.94 o 
  -6   2   2        0.27        9.86      3.22 o 
  -4   2   2      136.05      187.55      6.12 o 
  -2   2   2      161.91      133.95      6.27 o 
   0   2   2     2115.42     1890.62     32.65 o 
   2   2   2     8875.60     9343.60     77.12 o 
   4   2   2       46.10       23.42      3.74 o 
   6   2   2      802.07      711.03     15.03 o 
   8   2   2        1.92        1.49      3.74 o 
  10   2   2     1098.67     1007.81     29.23 o 
  12   2   2      853.20      870.54     23.24 o 
  14   2   2      234.26      253.91     19.22 o 
  16   2   2       19.77       29.40     16.19 o 
 -13   3   2        0.52        0.00      7.58 o 
 -11   3   2       36.82       49.28     10.40 o 
  -9   3   2       10.35       17.46      7.72 o 
  -7   3   2       49.48       48.16      6.71 o 
  -5   3   2       59.50       55.40      5.37 o 
  -3   3   2      610.58      618.55     20.29 o 
  -1   3   2        7.50        6.87      6.97 o 
   1   3   2      576.32      540.11     17.11 o 
   3   3   2       71.59      102.99      5.75 o 
   5   3   2      191.15      196.32      6.61 o 
   7   3   2      558.89      514.26     15.74 o 
   9   3   2      166.51      151.38     21.48 o 
  11   3   2        0.08        0.00     10.63 o 
  13   3   2       54.49       63.95     20.59 o 
 -12   4   2      259.13      287.79     22.85 o 
 -10   4   2      105.67       85.32     14.87 o 
  -8   4   2     1420.64     1436.30     40.54 o 
  -6   4   2     1569.18     1532.02     59.14 o 
  -4   4   2       19.44       18.81      6.15 o 
  -2   4   2       71.60       68.85     11.47 o 
   0   4   2     1291.29     1213.18     25.08 o 
   2   4   2      749.45      741.37     20.54 o 
   4   4   2      486.85      443.34     34.75 o 
   6   4   2     2526.41     2433.59     51.14 o 
   8   4   2        0.32        5.70      8.76 o 
  10   4   2       36.79       39.28     13.66 o 
  12   4   2       27.33       26.38     18.01 o 
  -9   5   2       10.58        1.22     12.33 o 
  -7   5   2        1.31        0.83      9.03 o 
  -5   5   2      501.57      488.89     64.92 o 
  -3   5   2       75.66       85.75     13.00 o 
  -1   5   2      362.92      371.59     16.40 o 
   1   5   2        1.05       11.24      6.95 o 
   3   5   2      158.03      147.76     24.56 o 
   5   5   2        3.04        0.00      7.39 o 
   7   5   2      206.36      215.27     21.15 o 
   9   5   2       15.08       31.66     11.70 o 
 -15   1   3      506.10      517.75     24.88 o 
 -13   1   3      215.55      266.63     23.65 o 
 -11   1   3       16.30       18.10      4.60 o 
  -9   1   3     2942.63     2744.80     32.21 o 
  -7   1   3      118.12       72.85      7.53 o 
  -5   1   3     2821.08     2643.93     30.63 o 
  -3   1   3      144.56      158.77      5.13 o 
  -1   1   3     1539.64     1514.35     18.94 o 
   1   1   3    17005.82    16737.40    147.57 o 
   3   1   3    12909.31    13477.45    123.45 o 
   5   1   3      244.93      204.35      5.20 o 
   7   1   3       78.05       36.45      3.44 o 
   9   1   3     3074.86     3101.95     34.20 o 
  11   1   3      804.03      905.47     22.75 o 
  13   1   3      531.47      567.81     18.70 o 
  15   1   3      620.21      625.70     28.96 o 
 -16   2   3       24.76       11.01     12.06 o 
 -14   2   3      250.28      243.72     18.95 o 
 -12   2   3       12.35       10.89     13.00 o 
 -10   2   3      212.18      206.82     17.40 o 
  -8   2   3      126.22      173.17      7.43 o 
  -6   2   3     6731.11     6869.36     55.50 o 
  -4   2   3      573.69      665.04     16.25 o 
  -2   2   3      785.71      902.33     17.61 o 
   0   2   3       34.57       25.15      3.91 o 
   2   2   3      213.00      199.67      5.51 o 
   4   2   3        3.58        0.00      1.81 o 
   6   2   3     5999.64     5937.72    112.32 o 
   8   2   3        2.59        5.00      4.39 o 
  10   2   3      213.32      277.41     22.37 o 
  12   2   3     1189.92     1245.28     33.65 o 
  14   2   3      109.56       84.48     36.07 o 
 -13   3   3       76.32       80.17     14.13 o 
 -11   3   3       31.88       24.57      8.90 o 
  -9   3   3      120.38      133.54     20.37 o 
  -7   3   3      285.74      240.79      9.87 o 
  -5   3   3     2029.16     2006.18     30.57 o 
  -3   3   3      541.21      563.96     17.96 o 
  -1   3   3     6966.58     6803.55     73.15 o 
   1   3   3     1713.77     1674.83     46.37 o 
   3   3   3      279.05      274.58      8.28 o 
   5   3   3        0.49        0.00      6.61 o 
   7   3   3     3234.55     3095.91     43.84 o 
   9   3   3      889.14      886.56     22.61 o 
  11   3   3      201.57      191.46     16.68 o 
  13   3   3       15.35       11.09      9.64 o 
 -12   4   3      151.80      167.67     18.75 o 
 -10   4   3       11.90       24.05      9.55 o 
  -8   4   3      154.32      164.00     31.00 o 
  -6   4   3       94.22       73.91     12.06 o 
  -4   4   3      166.55      178.10     13.11 o 
  -2   4   3      333.62      376.41     21.13 o 
   0   4   3      735.21      687.54     19.19 o 
   2   4   3        4.15        3.52      4.00 o 
   4   4   3      346.85      312.12     16.51 o 
   6   4   3     1749.25     1590.86     39.84 o 
   8   4   3       69.66       57.76     11.48 o 
  10   4   3       15.97       19.26      9.95 o 
  12   4   3       54.14       46.23     13.09 o 
  -9   5   3       20.72       18.07     15.03 o 
  -7   5   3       58.59       68.06     13.56 o 
  -5   5   3      219.15      224.46     51.54 o 
  -3   5   3        0.30       11.12     12.89 o 
  -1   5   3       44.41       47.13      9.09 o 
   1   5   3      463.30      458.71     33.64 o 
   3   5   3       32.98        9.91     13.00 o 
   5   5   3       52.21       81.30     12.73 o 
   7   5   3       97.95      120.73     33.31 o 
   9   5   3      155.72      201.21     19.62 o 
 -16   0   4      186.48      156.50     22.80 o 
 -14   0   4       61.66       63.62     11.12 o 
 -12   0   4       72.95      114.77     11.37 o 
 -10   0   4      897.06     1047.87     26.17 o 
  -8   0   4     3260.24     2954.84     66.52 o 
  -6   0   4     6196.97     6203.52     77.52 o 
  -4   0   4       29.18        7.26      3.06 o 
  -2   0   4   135509.72   108212.02   1649.32 o 
   0   0   4     2613.65     2304.97     23.56 o 
   2   0   4      772.78      748.45     16.85 o 
   4   0   4      198.29      255.85      8.98 o 
   6   0   4    19112.34    19844.09    218.19 o 
   8   0   4     2049.86     1821.98     32.11 o 
  10   0   4     1640.80     1754.51     34.13 o 
  12   0   4       30.29       16.08      9.25 o 
  14   0   4      252.79      332.70     28.63 o 
  16   0   4      122.60      116.41     22.47 o 
 -15   1   4      232.00      175.44     28.74 o 
 -13   1   4       36.14       35.41      7.47 o 
 -11   1   4      766.59      788.26     16.79 o 
  -9   1   4      263.50      281.36      9.39 o 
  -7   1   4     3065.58     3350.24     34.99 o 
  -5   1   4      156.03      156.90      5.13 o 
  -3   1   4     5709.99     6019.85     75.65 o 
  -1   1   4     9178.22    10157.71     93.93 o 
   1   1   4     9450.25    10868.66    113.64 o 
   3   1   4     2551.66     2666.26     30.93 o 
   5   1   4      453.78      435.60     17.38 o 
   7   1   4       93.97      127.43      8.70 o 
   9   1   4      252.15      241.62     10.48 o 
  11   1   4      146.85      123.35      9.20 o 
  13   1   4       19.50       29.03      7.27 o 
  15   1   4      244.58      256.46     22.69 o 
 -14   2   4       67.88       96.62     14.35 o 
 -12   2   4      198.34      213.63     26.21 o 
 -10   2   4        0.28        3.93      5.67 o 
  -8   2   4      581.26      532.50     12.13 o 
  -6   2   4      422.91      348.05      8.17 o 
  -4   2   4     1343.64     1560.29     18.71 o 
  -2   2   4     4881.80     4882.52     56.12 o 
   0   2   4        1.75       15.99      2.66 o 
   2   2   4     9485.90    10155.56    201.58 o 
   4   2   4      692.17      676.22      9.43 o 
   6   2   4     9340.24     8955.92    210.08 o 
   8   2   4     3580.38     3353.20     65.53 o 
  10   2   4      419.14      399.64     22.54 o 
  12   2   4        1.41        0.00      5.78 o 
  14   2   4      308.72      336.58     17.17 o 
 -13   3   4      290.22      337.63     22.65 o 
 -11   3   4       29.71       35.21     22.91 o 
  -9   3   4      339.08      341.95     18.96 o 
  -7   3   4       47.29       57.36      6.11 o 
  -5   3   4       31.42       53.85      6.27 o 
  -3   3   4     1543.45     1544.24     26.06 o 
  -1   3   4     2237.55     2297.73     38.64 o 
   1   3   4     3311.59     3572.33     51.18 o 
   3   3   4      120.48      152.78      6.80 o 
   5   3   4      688.90      661.88     23.91 o 
   7   3   4     1884.05     1815.54     45.02 o 
   9   3   4     6474.31     6068.68    271.66 o 
  11   3   4        2.84        0.00      7.62 o 
  13   3   4      275.24      244.05     20.22 o 
 -12   4   4       42.90       38.75     11.60 o 
 -10   4   4       20.55       17.28      9.53 o 
  -8   4   4      503.83      565.27     42.18 o 
  -6   4   4      594.70      617.38     25.29 o 
  -4   4   4      566.44      589.85     30.11 o 
  -2   4   4      369.62      365.71     14.18 o 
   0   4   4     1081.19     1069.21     19.73 o 
   2   4   4      552.92      512.97     18.95 o 
   4   4   4      129.95      139.68     12.40 o 
   6   4   4        8.17        5.92      7.50 o 
   8   4   4      200.86      169.13     23.07 o 
  10   4   4       93.60      103.82     14.95 o 
  12   4   4       95.86      108.44     22.80 o 
  -9   5   4        8.10       11.58     10.33 o 
  -7   5   4      517.39      475.86     48.51 o 
  -5   5   4        0.97        5.64      9.72 o 
  -3   5   4      208.23      274.74     29.74 o 
  -1   5   4      498.41      507.85     19.03 o 
   1   5   4      548.46      607.89     26.32 o 
   3   5   4        6.07        0.00      7.13 o 
   5   5   4      384.13      348.08     20.16 o 
   7   5   4       96.63      100.31     14.41 o 
   9   5   4       62.65       52.64     14.43 o 
 -15   1   5       27.29       46.53     11.23 o 
 -13   1   5     1574.03     1596.69     40.06 o 
 -11   1   5      308.70      284.52     10.94 o 
  -9   1   5     2351.18     2098.23     40.90 o 
  -7   1   5    10881.28    11445.83    108.73 o 
  -5   1   5     3196.63     3199.48     30.27 o 
  -3   1   5      480.71      403.60      6.81 o 
  -1   1   5     6812.69     7249.38     84.89 o 
   1   1   5   108258.13   105326.05   1355.75 o 
   3   1   5       23.26       18.90      3.52 o 
   5   1   5        3.56        0.26      2.83 o 
   7   1   5     2852.79     2724.95     28.62 o 
   9   1   5      767.29      778.88     21.83 o 
  11   1   5      263.66      226.99     18.30 o 
  13   1   5      953.67      975.29     34.56 o 
  15   1   5        3.63        3.55      8.27 o 
 -14   2   5       38.89       41.10     10.57 o 
 -12   2   5      621.05      499.26     22.95 o 
 -10   2   5      124.00      130.19      9.59 o 
  -8   2   5        2.59        0.00      4.06 o 
  -6   2   5       29.34       41.10      3.56 o 
  -4   2   5      541.10      547.59     13.42 o 
  -2   2   5       33.85       37.68      4.36 o 
   0   2   5     3020.73     3072.91     30.79 o 
   2   2   5     5747.98     6655.88     57.64 o 
   4   2   5     4763.21     5429.25     60.94 o 
   6   2   5     1597.24     1784.16     28.21 o 
   8   2   5       17.74       30.66     13.77 o 
  10   2   5       26.97       17.04      8.68 o 
  12   2   5      614.84      538.53     19.15 o 
  14   2   5      150.55      154.74     13.18 o 
 -13   3   5      268.69      288.39     24.50 o 
 -11   3   5       17.94       16.18      8.24 o 
  -9   3   5      327.97      335.35     18.61 o 
  -7   3   5     1081.22     1031.97     34.51 o 
  -5   3   5       77.02       53.40     12.48 o 
  -3   3   5        2.41        4.20      3.83 o 
  -1   3   5       81.14       77.57      5.16 o 
   1   3   5     1600.67     1429.43     20.64 o 
   3   3   5        1.34        0.46      2.53 o 
   5   3   5      510.21      469.31     14.47 o 
   7   3   5      481.16      460.52     26.75 o 
   9   3   5       44.70       55.81     12.40 o 
  11   3   5      223.66      257.37     18.59 o 
  13   3   5      141.05      155.19     21.42 o 
 -12   4   5        3.05        5.00     14.70 o 
 -10   4   5       16.39       12.97      9.58 o 
  -8   4   5      436.81      428.71     36.67 o 
  -6   4   5      136.33      136.54     10.76 o 
  -4   4   5      892.23      875.43     31.05 o 
  -2   4   5      593.71      611.56     18.62 o 
   0   4   5       61.95       60.19      9.46 o 
   2   4   5       46.39       49.99      5.93 o 
   4   4   5      818.44      813.65     25.92 o 
   6   4   5        6.97        6.27      7.01 o 
   8   4   5       46.35       30.57     15.80 o 
  10   4   5        6.22       19.95     10.16 o 
  12   4   5       63.46       31.77     12.46 o 
  -9   5   5       13.32        0.00     11.51 o 
  -7   5   5        5.19        8.82      9.95 o 
  -5   5   5       82.44       92.34     15.31 o 
  -3   5   5       97.14      112.61     29.46 o 
  -1   5   5        2.67        0.61      6.78 o 
   1   5   5      104.13      102.65     14.00 o 
   3   5   5       11.23       10.35     16.57 o 
   5   5   5       76.43      117.06     45.10 o 
   7   5   5      151.22      163.11     24.83 o 
   9   5   5       42.20       48.24     13.40 o 
 -14   0   6       62.58       91.97     12.23 o 
 -12   0   6     2189.10     2257.31     45.28 o 
 -10   0   6      939.37     1066.93     36.89 o 
  -8   0   6     1107.69      967.35     23.32 o 
  -6   0   6     3899.07     3645.96     50.91 o 
  -4   0   6      855.35      779.50     16.45 o 
  -2   0   6       13.66       24.47      4.55 o 
   0   0   6     2772.92     2802.06     29.47 o 
   2   0   6      462.03      567.08     11.95 o 
   4   0   6       58.08       83.36      5.61 o 
   6   0   6     5315.46     5222.62     88.99 o 
   8   0   6      200.44      109.16      7.82 o 
  10   0   6      731.06      631.34     18.86 o 
  12   0   6      237.27      264.42     23.68 o 
  14   0   6      278.86      320.37     29.18 o 
  16   0   6      238.76      276.43     29.74 o 
 -15   1   6      126.44      104.88     13.89 o 
 -13   1   6      210.34      219.14     16.20 o 
 -11   1   6        0.09        8.36      4.10 o 
  -9   1   6      368.06      305.65     10.46 o 
  -7   1   6     1785.07     2091.86     52.03 o 
  -5   1   6       87.40       87.21      7.50 o 
  -3   1   6     5713.68     5758.90    184.52 o 
  -1   1   6     8706.06     9531.50     77.11 o 
   1   1   6    16425.95    18117.71    213.48 o 
   3   1   6     5816.14     5960.48     60.50 o 
   5   1   6      111.50       84.44      5.74 o 
   7   1   6       24.80       38.70      6.74 o 
   9   1   6      105.58      128.31      8.53 o 
  11   1   6        7.29        2.26      4.56 o 
  13   1   6       10.15        5.34      7.17 o 
  15   1   6       62.65       77.19     15.36 o 
 -14   2   6      319.15      354.92     21.90 o 
 -12   2   6      117.06       87.95     12.26 o 
 -10   2   6       39.99       37.22      6.70 o 
  -8   2   6       82.53       74.43      7.46 o 
  -6   2   6     3371.81     3072.94     29.78 o 
  -4   2   6     4826.74     5103.07     57.09 o 
  -2   2   6      421.12      346.07      7.05 o 
   0   2   6     2544.69     2406.31     25.80 o 
   2   2   6       68.54      110.78      8.33 o 
   4   2   6      513.05      589.16     10.12 o 
   6   2   6        3.56        3.31      3.50 o 
   8   2   6     3318.41     3063.06     42.93 o 
  10   2   6       62.32       84.10      8.58 o 
  12   2   6     2142.36     2105.34     38.80 o 
  14   2   6       25.03       51.65      9.40 o 
 -13   3   6       13.34       20.16     10.07 o 
 -11   3   6        0.56        0.00      7.05 o 
  -9   3   6      843.09      758.77     22.13 o 
  -7   3   6       27.68       34.66      5.68 o 
  -5   3   6       76.22       80.66      7.37 o 
  -3   3   6        3.26        9.81      4.08 o 
  -1   3   6     1195.07     1303.94     19.07 o 
   1   3   6       72.23       76.87      5.44 o 
   3   3   6      279.55      284.97      8.15 o 
   5   3   6     1005.51      970.40     30.26 o 
   7   3   6      143.76      182.99     10.94 o 
   9   3   6      440.50      395.54     21.87 o 
  11   3   6      343.48      338.21     15.88 o 
  13   3   6      282.43      290.44     21.57 o 
 -12   4   6       46.89       42.51     12.86 o 
 -10   4   6      118.06      149.64     17.57 o 
  -8   4   6      752.40      755.04     62.17 o 
  -6   4   6       53.20       53.68      7.24 o 
  -4   4   6        4.78        2.81      5.42 o 
  -2   4   6     2254.51     2257.52     37.81 o 
   0   4   6     1078.03     1010.02     42.65 o 
   2   4   6       10.50       19.47      5.73 o 
   4   4   6      400.21      376.38     18.12 o 
   6   4   6       40.73       31.39      9.16 o 
   8   4   6      457.41      464.75     23.05 o 
  10   4   6       75.58       80.90     14.08 o 
  12   4   6        0.01        7.48     10.48 o 
  -7   5   6      276.34      285.65     22.30 o 
  -5   5   6      286.19      329.40     47.47 o 
  -3   5   6       93.31      111.95     22.39 o 
  -1   5   6        9.36       16.53      6.76 o 
   1   5   6      108.58      110.69     24.89 o 
   3   5   6       29.43       22.68     14.10 o 
   5   5   6      254.87      250.99     27.20 o 
   7   5   6       13.24       19.28     10.23 o 
 -15   1   7       61.02       81.32     15.03 o 
 -13   1   7      433.42      476.86     22.07 o 
 -11   1   7      107.04       85.43      8.36 o 
  -9   1   7       60.77       48.95      5.21 o 
  -7   1   7     4806.92     4747.56    112.95 o 
  -5   1   7      260.59      392.60      8.55 o 
  -3   1   7        7.98       10.02      1.96 o 
  -1   1   7    20527.76    21288.40    164.71 o 
   1   1   7        2.19        9.95      2.00 o 
   3   1   7     7226.04     7951.30     75.44 o 
   5   1   7     7781.80     8045.77    139.12 o 
   7   1   7     7228.30     7230.71    136.10 o 
   9   1   7       59.10       43.19      7.09 o 
  11   1   7       47.16       64.70      9.25 o 
  13   1   7      465.71      555.79     49.94 o 
  15   1   7      412.71      441.04     31.06 o 
 -14   2   7       57.05       51.78     21.53 o 
 -12   2   7       51.53       48.09      9.85 o 
 -10   2   7        8.14       16.70      6.08 o 
  -8   2   7      976.24     1085.51     23.15 o 
  -6   2   7      954.18      938.05     19.92 o 
  -4   2   7     1880.07     2097.76     30.47 o 
  -2   2   7        5.81        9.37      1.88 o 
   0   2   7     4636.27     4982.20     45.96 o 
   2   2   7      553.03      565.50     12.59 o 
   4   2   7     4378.07     4550.06     76.63 o 
   6   2   7      144.65      140.62      8.73 o 
   8   2   7      533.23      477.49     28.51 o 
  10   2   7       31.56       41.88      7.21 o 
  12   2   7      282.81      292.71     15.12 o 
  14   2   7       39.83       43.72      9.06 o 
 -13   3   7      106.89      144.17     16.68 o 
 -11   3   7      115.85      118.12     14.33 o 
  -9   3   7      734.58      701.58     21.38 o 
  -7   3   7     2000.83     1930.34     44.10 o 
  -5   3   7        0.06        5.16      4.25 o 
  -3   3   7      548.51      547.88     17.21 o 
  -1   3   7     1430.64     1376.31     25.25 o 
   1   3   7      493.96      462.22     11.19 o 
   3   3   7     1062.95     1122.74     30.23 o 
   5   3   7     1479.45     1382.20     26.27 o 
   7   3   7     1093.53     1124.81     25.04 o 
   9   3   7      267.57      249.88     17.03 o 
  11   3   7      147.55      121.18     17.17 o 
  13   3   7      293.48      353.70     23.36 o 
 -12   4   7       81.31       73.52     14.17 o 
 -10   4   7       76.66       95.37     14.91 o 
  -8   4   7       46.52       52.50     15.97 o 
  -6   4   7      233.71      238.10     17.44 o 
  -4   4   7       19.32        0.61      8.42 o 
  -2   4   7      591.50      607.93     18.98 o 
   0   4   7      919.16      885.85     28.10 o 
   2   4   7        2.94        0.00      4.36 o 
   4   4   7      124.56      111.16     11.77 o 
   6   4   7        3.77        0.00      6.63 o 
   8   4   7      213.30      209.75     40.20 o 
  10   4   7        1.15        2.58      8.56 o 
  12   4   7      131.73      179.86     20.15 o 
  -7   5   7      132.28      153.47     34.47 o 
  -5   5   7       33.94        0.66     12.89 o 
  -3   5   7       47.35       43.12      9.50 o 
  -1   5   7        5.19        5.56      7.14 o 
   1   5   7      223.08      213.41     17.78 o 
   3   5   7       25.01        8.81     11.56 o 
   5   5   7       18.50       35.46     15.86 o 
   7   5   7      166.95      190.79     17.82 o 
 -14   0   8     1008.77     1052.69     39.21 o 
 -12   0   8      641.63      683.09     23.82 o 
 -10   0   8      286.90      207.98     12.69 o 
  -8   0   8     2219.10     2029.01     56.33 o 
  -6   0   8      308.85      245.53     10.65 o 
  -4   0   8    11731.05    12370.10    202.42 o 
  -2   0   8     2120.94     1890.10     30.60 o 
   0   0   8     1108.70     1165.44     16.50 o 
   2   0   8     7225.78     7217.66     69.43 o 
   4   0   8     8984.15     9105.83    144.93 o 
   6   0   8      521.04      617.28     19.71 o 
   8   0   8     1120.89     1010.73     22.51 o 
  10   0   8     2231.51     2184.22     63.66 o 
  12   0   8      442.00      500.76     31.50 o 
  14   0   8     1287.46     1290.95     55.84 o 
  16   0   8      404.88      379.29     35.46 o 
 -15   1   8        0.52        0.00      7.90 o 
 -13   1   8      490.88      474.54     17.50 o 
 -11   1   8       86.58       95.35      8.65 o 
  -9   1   8      679.26      714.96     29.38 o 
  -7   1   8      817.26      853.03     14.98 o 
  -5   1   8     2278.32     2541.35     32.03 o 
  -3   1   8      101.79      146.06      4.25 o 
  -1   1   8        6.99        5.79      2.23 o 
   1   1   8     2007.54     2263.66     21.13 o 
   3   1   8      112.33       92.89      4.39 o 
   5   1   8      849.99     1021.64     21.22 o 
   7   1   8      488.79      476.82     22.44 o 
   9   1   8      415.31      423.29     14.00 o 
  11   1   8        8.52        6.79      4.99 o 
  13   1   8      355.56      364.14     24.56 o 
  15   1   8      215.90      252.93     20.33 o 
 -14   2   8      245.95      239.11     26.32 o 
 -12   2   8      191.05      184.76     16.08 o 
 -10   2   8        4.99        3.16      4.95 o 
  -8   2   8      267.79      256.76     14.44 o 
  -6   2   8       28.74       14.56      4.62 o 
  -4   2   8      463.51      416.44     12.65 o 
  -2   2   8      129.86      119.81      7.11 o 
   0   2   8     9647.20     9623.58    135.40 o 
   2   2   8     9892.82    10544.54     79.28 o 
   4   2   8     6119.18     6089.66    179.99 o 
   6   2   8      576.97      536.39     14.88 o 
   8   2   8     3148.77     3002.37    100.58 o 
  10   2   8      880.61      785.09     21.29 o 
  12   2   8      326.61      319.32     15.59 o 
  14   2   8      366.93      419.05     18.79 o 
 -13   3   8       58.43       65.78     13.37 o 
 -11   3   8      145.04      111.20     14.50 o 
  -9   3   8      217.34      191.60     12.78 o 
  -7   3   8      133.46      130.45      8.73 o 
  -5   3   8      956.76      873.49     20.64 o 
  -3   3   8      344.07      354.25     12.82 o 
  -1   3   8     1459.28     1633.13     22.15 o 
   1   3   8      494.01      505.97     14.38 o 
   3   3   8       68.51       94.87      9.23 o 
   5   3   8      266.08      244.63     11.42 o 
   7   3   8     5592.66     5174.40     64.96 o 
   9   3   8       35.34       57.50      8.43 o 
  11   3   8      162.66      195.99     18.78 o 
  13   3   8       52.61       80.79     14.81 o 
 -12   4   8        0.06        0.00     10.79 o 
 -10   4   8      402.00      417.28     42.13 o 
  -8   4   8      204.46      214.32     24.45 o 
  -6   4   8      985.12      905.05     44.52 o 
  -4   4   8       29.31       46.63      7.96 o 
  -2   4   8     1369.63     1355.90     28.49 o 
   0   4   8      447.37      485.00     16.68 o 
   2   4   8       14.66        3.40      7.42 o 
   4   4   8      103.30       90.93     19.55 o 
   6   4   8      455.44      515.17     22.76 o 
   8   4   8      232.96      242.69     14.09 o 
  10   4   8       10.28        2.17     10.85 o 
  12   4   8       67.46       57.85     14.21 o 
  -7   5   8      129.77      132.36     18.02 o 
  -5   5   8        9.50        0.00     11.89 o 
  -3   5   8        0.34       10.90      7.65 o 
  -1   5   8       78.55       93.26     14.14 o 
   1   5   8       51.15       51.37     12.46 o 
   3   5   8      128.34       98.71     14.58 o 
   5   5   8       44.63       28.36     11.19 o 
   7   5   8      108.58      106.72     22.91 o 
 -15   1   9      354.56      381.38     30.73 o 
 -13   1   9      700.26      598.64     19.96 o 
 -11   1   9        0.02        5.29      5.45 o 
  -9   1   9      648.84      671.53     28.90 o 
  -7   1   9     1344.47     1275.85     25.72 o 
  -5   1   9        9.66       55.13      3.94 o 
  -3   1   9     9393.95    10021.13     98.67 o 
  -1   1   9    10484.56    10591.71     97.30 o 
   1   1   9        0.63        1.63      1.96 o 
   3   1   9      552.24      719.17      8.65 o 
   5   1   9       27.14       68.79      3.83 o 
   7   1   9     3740.03     3324.26     43.22 o 
   9   1   9      420.63      345.58     12.90 o 
  11   1   9      115.01      135.87      9.93 o 
  13   1   9      179.51      159.16     15.92 o 
  15   1   9        6.69       19.48      9.81 o 
 -14   2   9       17.02        4.37      8.28 o 
 -12   2   9       78.17       64.54     11.52 o 
 -10   2   9        9.83       10.83      5.57 o 
  -8   2   9        4.86        5.95      4.40 o 
  -6   2   9      109.71      125.98      8.68 o 
  -4   2   9      692.92      747.78     17.19 o 
  -2   2   9      902.45      962.76     19.13 o 
   0   2   9    12812.34    13487.75    139.93 o 
   2   2   9     3101.67     3635.26     33.16 o 
   4   2   9      479.99      544.45     19.91 o 
   6   2   9       72.47       58.20      6.50 o 
   8   2   9      603.09      602.65     17.78 o 
  10   2   9     1759.56     1706.73     32.84 o 
  12   2   9       44.94       38.01      8.00 o 
  14   2   9        0.87       14.21      9.99 o 
 -13   3   9      182.04      213.80     19.38 o 
 -11   3   9       34.54       22.41      9.15 o 
  -9   3   9      361.43      349.33     13.60 o 
  -7   3   9      370.36      377.47     16.11 o 
  -5   3   9      671.92      639.63     17.99 o 
  -3   3   9       19.28       22.98      5.80 o 
  -1   3   9     3903.06     3704.26     56.84 o 
   1   3   9      461.82      453.45     11.17 o 
   3   3   9      348.79      356.52     14.74 o 
   5   3   9      218.02      228.43     12.02 o 
   7   3   9      826.16      815.97     21.65 o 
   9   3   9     1731.01     1704.79     33.53 o 
  11   3   9        0.25        0.00      6.08 o 
  13   3   9      162.83      212.38     15.21 o 
 -10   4   9        5.00        7.05      8.68 o 
  -8   4   9        4.40        1.21      8.09 o 
  -6   4   9      156.61      132.33     17.48 o 
  -4   4   9       74.60       80.75      9.12 o 
  -2   4   9      291.58      328.54     14.82 o 
   0   4   9      333.42      354.52     12.88 o 
   2   4   9      706.45      773.38     44.66 o 
   4   4   9        4.06        5.60      6.86 o 
   6   4   9     1075.02      969.84     28.27 o 
   8   4   9       28.19       37.26      7.96 o 
  10   4   9      571.24      485.19     25.39 o 
  -7   5   9      627.98      736.09    137.72 o 
  -5   5   9      179.04      164.43     22.36 o 
  -3   5   9       99.46       98.88     14.77 o 
  -1   5   9      356.89      498.45     35.02 o 
   1   5   9      443.82      494.77     32.93 o 
   3   5   9      186.32      162.87     17.37 o 
   5   5   9       84.51       74.64     14.39 o 
   7   5   9      218.48      266.41     29.29 o 
 -14   0  10      496.54      473.67     32.93 o 
 -12   0  10     2621.79     2652.37     51.41 o 
 -10   0  10     8751.58     8125.93    131.00 o 
  -8   0  10     5348.88     4796.51     68.66 o 
  -6   0  10     4975.97     4480.94     62.28 o 
  -4   0  10      788.57      865.85     30.18 o 
  -2   0  10     7984.83     8024.35     98.47 o 
   0   0  10    24583.86    24891.69    221.95 o 
   2   0  10     5523.00     5356.98     54.89 o 
   4   0  10     2555.44     2509.96     30.56 o 
   6   0  10      991.71      852.99     19.55 o 
   8   0  10       92.04       72.31     17.29 o 
  10   0  10       53.65       78.08     15.53 o 
  12   0  10       92.49      106.17     19.16 o 
  14   0  10     1163.71     1286.99     56.72 o 
  16   0  10      230.96      152.75     25.88 o 
 -15   1  10        5.52       10.15     11.95 o 
 -13   1  10       66.72       78.30     11.60 o 
 -11   1  10      240.57      229.88     12.74 o 
  -9   1  10      267.40      273.44     12.01 o 
  -7   1  10      190.89      222.40      9.93 o 
  -5   1  10      202.14      257.10     13.72 o 
  -3   1  10     1766.95     2000.72     35.41 o 
  -1   1  10     1185.96     1325.53     16.72 o 
   1   1  10     4207.21     4393.27     36.77 o 
   3   1  10     8059.91     8813.46     77.83 o 
   5   1  10      482.67      603.69      9.73 o 
   7   1  10     1192.15     1317.31     31.16 o 
   9   1  10       17.46       26.66      7.14 o 
  11   1  10       46.79       39.40      6.96 o 
  13   1  10      161.66      132.85     15.32 o 
  15   1  10        4.70        8.10      8.85 o 
 -14   2  10       14.80       16.84      9.68 o 
 -12   2  10      322.97      397.93     21.37 o 
 -10   2  10      202.95      188.52     11.95 o 
  -8   2  10     1750.02     1654.76     26.98 o 
  -6   2  10     6394.04     6411.66     73.55 o 
  -4   2  10       42.95       60.14     11.06 o 
  -2   2  10        0.46        6.25      3.58 o 
   0   2  10     2700.12     2610.27     28.58 o 
   2   2  10     2006.90     1913.13     21.21 o 
   4   2  10      243.79      230.81     10.09 o 
   6   2  10     3822.02     3654.51    140.96 o 
   8   2  10      579.39      610.80     18.05 o 
  10   2  10     1481.69     1412.37     29.72 o 
  12   2  10        4.31        7.93      6.28 o 
  14   2  10      494.51      569.15     27.42 o 
 -13   3  10       25.09       16.78     17.90 o 
 -11   3  10       56.94       47.99     31.94 o 
  -9   3  10        9.14       17.14      6.04 o 
  -7   3  10      369.58      347.82     14.72 o 
  -5   3  10      125.95      125.72     11.67 o 
  -3   3  10     2337.50     2333.78     65.70 o 
  -1   3  10       13.72       22.42      5.50 o 
   1   3  10        0.05        0.00      3.02 o 
   3   3  10       16.00       29.03      4.89 o 
   5   3  10        1.28        5.54      5.86 o 
   7   3  10      404.64      382.69     15.05 o 
   9   3  10        8.73       13.27      6.28 o 
  11   3  10      277.32      254.78     16.39 o 
  13   3  10       18.13       15.41      8.32 o 
 -10   4  10       13.77        3.02      9.13 o 
  -8   4  10       49.60       74.66     10.66 o 
  -6   4  10        4.54        0.00      5.62 o 
  -4   4  10      172.94      179.03     12.16 o 
  -2   4  10        0.61        0.87      5.32 o 
   0   4  10      174.29      183.66     11.34 o 
   2   4  10      726.41      710.86    107.21 o 
   4   4  10       16.18        9.11      5.91 o 
   6   4  10        9.21       20.98      6.64 o 
   8   4  10      159.89      167.60     12.47 o 
  10   4  10      204.58      229.29     37.06 o 
  -7   5  10      338.45      396.87     94.93 o 
  -5   5  10       33.30       42.96     11.94 o 
  -3   5  10       19.59       21.97      8.73 o 
  -1   5  10      364.22      376.60     23.79 o 
   1   5  10      128.69      130.31     15.97 o 
   3   5  10       14.15       13.22     10.08 o 
   5   5  10       40.84       36.80     12.49 o 
   7   5  10       27.40       36.98     12.22 o 
 -15   1  11      445.89      483.09     24.87 o 
 -13   1  11      677.08      715.89     22.04 o 
 -11   1  11      152.12      187.91     11.52 o 
  -9   1  11        6.64       20.39      5.76 o 
  -7   1  11     1905.25     1792.53     30.98 o 
  -5   1  11     3165.43     3047.11     32.82 o 
  -3   1  11      223.67      231.33     13.56 o 
  -1   1  11     4941.23     4769.12     44.33 o 
   1   1  11    11076.60    11581.89     85.29 o 
   3   1  11      266.92      296.43      6.05 o 
   5   1  11     3509.22     3526.87     36.22 o 
   7   1  11     1886.50     1778.71     29.31 o 
   9   1  11     1874.57     1783.77     31.25 o 
  11   1  11       26.64       35.76      7.03 o 
  13   1  11     1623.62     1575.94     43.19 o 
  15   1  11      120.37      123.31     32.65 o 
 -14   2  11      137.08      152.01     16.65 o 
 -12   2  11       21.53       36.65      9.18 o 
 -10   2  11        8.09        5.23      5.75 o 
  -8   2  11      805.76      820.88     42.78 o 
  -6   2  11      722.48      807.81     20.19 o 
  -4   2  11       47.75       70.73      7.41 o 
  -2   2  11     2841.77     2962.92     39.91 o 
   0   2  11       31.66       30.02      3.81 o 
   2   2  11     1077.31     1098.53     23.36 o 
   4   2  11      833.70      836.79     16.36 o 
   6   2  11      531.94      511.74     15.44 o 
   8   2  11      747.05      634.00     18.35 o 
  10   2  11      708.23      700.97     20.54 o 
  12   2  11        0.52        0.00      5.97 o 
  14   2  11       75.41       73.45     13.99 o 
 -13   3  11      148.42      177.02     18.57 o 
 -11   3  11      254.38      223.64     18.68 o 
  -9   3  11      316.00      330.97     13.99 o 
  -7   3  11       88.85       81.88      9.02 o 
  -5   3  11      567.74      534.65     17.19 o 
  -3   3  11      131.87      133.02      9.75 o 
  -1   3  11      810.11      721.80     36.52 o 
   1   3  11      137.59      143.88      7.12 o 
   3   3  11       12.81        6.95      3.73 o 
   5   3  11      190.70      192.62     14.56 o 
   7   3  11        7.29       15.24      6.22 o 
   9   3  11      342.54      359.32     18.27 o 
  11   3  11       27.92       40.09      9.68 o 
  13   3  11      300.91      349.59     33.87 o 
 -10   4  11       21.54       24.74     10.24 o 
  -8   4  11      403.91      392.84     20.17 o 
  -6   4  11      105.82       97.36     13.84 o 
  -4   4  11       60.99       62.36      9.17 o 
  -2   4  11      317.37      332.82     14.97 o 
   0   4  11        6.23       18.30      5.91 o 
   2   4  11       91.35       96.78     12.91 o 
   4   4  11       63.18       69.90     24.50 o 
   6   4  11      252.10      253.01     20.23 o 
   8   4  11       62.04       68.30     14.80 o 
  10   4  11       56.72       56.85     10.08 o 
  -7   5  11        0.26       10.31     22.41 o 
  -5   5  11        3.42        0.00      7.36 o 
  -3   5  11       19.99       21.09      8.40 o 
  -1   5  11      477.92      474.00     25.98 o 
   1   5  11       19.00       51.39     11.94 o 
   3   5  11        6.48        0.00      9.30 o 
   5   5  11        7.72        7.91     11.95 o 
   7   5  11       42.78       73.07     15.71 o 
 -14   0  12      444.06      506.49     33.81 o 
 -12   0  12        0.14        0.00     10.02 o 
 -10   0  12      291.88      319.07     15.79 o 
  -8   0  12      231.70      199.18     15.75 o 
  -4   0  12      762.55      979.39     33.92 o 
  -2   0  12        0.35       19.89      5.37 o 
   0   0  12       78.96       27.65      3.91 o 
   2   0  12        9.47       18.67      3.60 o 
   4   0  12     8200.58     8766.90    144.52 o 
   6   0  12     9360.12     9131.50     91.14 o 
   8   0  12     4636.67     4522.52    109.25 o 
  10   0  12       81.96       56.61     13.88 o 
  12   0  12      205.11      221.03     24.23 o 
  14   0  12      202.43      213.43     26.87 o 
 -15   1  12       43.03       63.35     13.48 o 
 -13   1  12      434.52      461.10     18.43 o 
 -11   1  12        0.01        0.00      4.89 o 
  -9   1  12      469.29      429.44     15.63 o 
  -7   1  12      102.34       96.11     10.23 o 
  -5   1  12       36.92       41.25      7.06 o 
  -3   1  12        1.07       12.25      6.16 o 
  -1   1  12     1348.36     1363.69     28.12 o 
   1   1  12      662.44      688.03     13.78 o 
   3   1  12      777.01      795.78     10.95 o 
   5   1  12      219.10      214.71      5.31 o 
   7   1  12      348.34      367.33     12.98 o 
   9   1  12      681.86      666.64     27.62 o 
  11   1  12      179.24      129.40     29.46 o 
  13   1  12      400.64      432.05     31.99 o 
  15   1  12        0.43        5.45      9.19 o 
 -14   2  12       19.93       39.02     10.98 o 
 -12   2  12       17.60       30.19      8.33 o 
 -10   2  12       21.09       12.02      6.36 o 
  -8   2  12     1361.34     1353.88     28.79 o 
  -6   2  12     1088.49     1024.10     28.81 o 
  -4   2  12        8.37       21.00      5.22 o 
  -2   2  12      497.83      517.83     15.14 o 
   0   2  12    13572.61    13956.09    181.06 o 
   2   2  12        2.80        4.24      2.34 o 
   4   2  12      509.11      526.85     18.83 o 
   6   2  12     2238.24     2037.08     33.32 o 
   8   2  12      894.38      812.31     20.91 o 
  10   2  12       85.00       75.84     11.75 o 
  12   2  12      186.47      175.32     13.00 o 
  14   2  12       96.20      135.76     22.96 o 
 -13   3  12        6.65        0.38      8.63 o 
 -11   3  12      252.53      212.31     18.41 o 
  -9   3  12       29.55       20.16      6.12 o 
  -7   3  12      233.94      237.09     14.95 o 
  -5   3  12      908.21      909.26     22.92 o 
  -3   3  12      234.68      272.52     12.86 o 
  -1   3  12      177.32      183.70     19.26 o 
   1   3  12     2258.55     2212.30     49.32 o 
   3   3  12       93.26       90.10      7.00 o 
   5   3  12      176.12      164.37     22.68 o 
   7   3  12       29.38       33.38      7.02 o 
   9   3  12       23.89       22.20      6.94 o 
  11   3  12        9.08        0.00      5.70 o 
  13   3  12       33.62       41.37      9.71 o 
 -10   4  12        1.28        0.00      7.46 o 
  -8   4  12      630.10      604.22     19.29 o 
  -6   4  12      115.01      121.94     12.00 o 
  -4   4  12      596.08      597.72     20.36 o 
  -2   4  12       60.70       61.11      8.61 o 
   0   4  12       47.71       43.15     10.00 o 
   2   4  12        9.22        1.12      8.31 o 
   4   4  12      118.10       97.69     24.39 o 
   6   4  12      578.94      566.97     35.86 o 
   8   4  12      177.86      205.94     13.96 o 
  10   4  12        4.13        2.92      6.97 o 
  -7   5  12        4.72        0.00     11.45 o 
  -5   5  12      145.62      149.90     13.67 o 
  -3   5  12        1.66        0.00      7.18 o 
  -1   5  12       41.86       40.72     11.92 o 
   1   5  12        5.26       13.55     10.08 o 
   3   5  12        1.25        0.00      8.17 o 
   5   5  12       21.33       15.61     11.32 o 
   7   5  12       72.66       59.96     14.82 o 
 -15   1  13       26.75       13.47     13.82 o 
 -13   1  13      212.80      242.70     21.58 o 
 -11   1  13      262.66      273.80     13.91 o 
  -9   1  13     1025.99     1020.06     27.02 o 
  -7   1  13        6.55       28.86      7.71 o 
  -5   1  13      137.92      171.84      7.41 o 
  -3   1  13     1274.29     1301.97     49.87 o 
  -1   1  13     1827.41     1639.54     23.74 o 
   1   1  13      978.90      923.10     13.65 o 
   3   1  13      514.59      554.02      8.82 o 
   5   1  13     3734.83     3515.77     27.26 o 
   7   1  13       99.22       92.60      7.97 o 
   9   1  13     1347.28     1265.05     26.27 o 
  11   1  13      127.58      123.00     13.98 o 
  13   1  13      110.28      125.39     15.35 o 
  15   1  13      599.86      756.16     32.82 o 
 -14   2  13        0.01        9.69      8.52 o 
 -12   2  13        0.31        0.00      6.00 o 
 -10   2  13       24.91       21.20      6.68 o 
  -8   2  13       17.29       11.86      6.41 o 
  -6   2  13      812.31      776.68     23.11 o 
  -4   2  13      240.72      247.83     11.55 o 
  -2   2  13      827.61      859.09     24.89 o 
   0   2  13       97.02      124.02      6.28 o 
   2   2  13     1008.52     1010.01     14.92 o 
   4   2  13      176.19      171.25     13.78 o 
   6   2  13     1281.43     1205.79     25.70 o 
   8   2  13      279.08      240.67     12.60 o 
  10   2  13      637.42      607.11     26.49 o 
  12   2  13       38.81       44.73      8.85 o 
  14   2  13        2.91        7.44     18.83 o 
 -13   3  13      117.45      149.48     17.69 o 
 -11   3  13       17.20       13.97     11.07 o 
  -9   3  13      304.36      309.11     13.98 o 
  -7   3  13      238.70      219.54     13.16 o 
  -5   3  13      448.59      424.39     16.33 o 
  -3   3  13     1372.88     1353.88     27.81 o 
  -1   3  13     1109.93     1066.35     23.74 o 
   1   3  13     1372.84     1362.60     27.55 o 
   3   3  13      357.13      362.13     12.15 o 
   5   3  13     1473.32     1331.13     33.08 o 
   7   3  13     1035.25      989.47     24.70 o 
   9   3  13      434.58      404.51     16.69 o 
  11   3  13        3.68        7.22      7.41 o 
  13   3  13       75.32       90.42     11.95 o 
 -10   4  13        0.72        7.22     10.07 o 
  -8   4  13       17.04       28.62      8.85 o 
  -6   4  13        3.11        8.57      7.11 o 
  -4   4  13      461.04      516.60     33.89 o 
  -2   4  13       23.25       27.85      7.19 o 
   0   4  13      199.37      195.96     18.83 o 
   2   4  13       40.31       41.41     15.42 o 
   4   4  13      367.77      278.90     20.02 o 
   6   4  13       84.61       94.76     11.08 o 
   8   4  13      269.58      245.41     26.50 o 
  10   4  13       21.16       13.19      8.20 o 
  -5   5  13      162.29      154.84     14.06 o 
  -3   5  13       35.87       36.58      9.56 o 
  -1   5  13      359.42      377.62     26.10 o 
   1   5  13      406.95      451.52     38.22 o 
   3   5  13        6.56        3.94      7.92 o 
   5   5  13      204.07      184.61     33.20 o 
 -14   0  14      521.70      572.02     37.44 o 
 -12   0  14     3681.57     3231.46     88.43 o 
 -10   0  14     1773.68     1623.03     36.61 o 
  -8   0  14     1359.08     1261.69     29.73 o 
  -6   0  14      410.36      345.15     23.57 o 
  -4   0  14     1282.61     1516.17     46.03 o 
  -2   0  14    14489.97    15172.90    219.10 o 
   0   0  14      508.15      469.49     12.28 o 
   2   0  14     2241.37     2414.31     31.94 o 
   4   0  14       39.46       24.17      4.50 o 
   6   0  14      454.28      548.87     13.66 o 
   8   0  14      416.05      346.54     15.75 o 
  10   0  14       76.03       74.89     15.75 o 
  12   0  14      577.71      696.47     40.42 o 
  14   0  14       13.30        5.84     12.11 o 
 -15   1  14       34.98       19.38     14.98 o 
 -13   1  14        0.39        3.77      6.25 o 
 -11   1  14      122.45      140.19     11.10 o 
  -9   1  14      275.96      321.32     14.44 o 
  -7   1  14      540.37      517.51     20.74 o 
  -5   1  14        7.39       23.83      5.52 o 
  -3   1  14        0.98        3.06      4.05 o 
  -1   1  14       61.59       64.37      4.65 o 
   1   1  14     5089.83     5596.81     47.46 o 
   3   1  14     2138.03     2313.87     21.88 o 
   5   1  14       46.68       63.78      5.63 o 
   7   1  14       18.40       23.34      4.79 o 
   9   1  14      295.86      263.73     13.09 o 
  11   1  14        3.31        5.35      7.30 o 
  13   1  14       76.66       79.90     13.65 o 
  15   1  14       16.50       28.71     11.85 o 
 -14   2  14      146.25      148.36     16.86 o 
 -12   2  14       12.81        0.80      9.79 o 
 -10   2  14        1.22        1.74      5.51 o 
  -8   2  14     1067.92      979.84     25.34 o 
  -6   2  14      889.48      790.75     21.32 o 
  -4   2  14       18.09        9.06      5.14 o 
  -2   2  14     4519.50     4406.73     55.15 o 
   0   2  14     2637.05     2523.24     29.66 o 
   2   2  14      205.88      221.94     10.37 o 
   4   2  14      486.02      430.26     11.17 o 
   6   2  14     1359.47     1355.23     23.73 o 
   8   2  14      285.16      290.21     15.73 o 
  10   2  14      191.54      205.54     17.30 o 
  12   2  14       22.39       51.56      9.21 o 
  14   2  14        4.81       19.52     10.60 o 
 -11   3  14       19.25       15.73      9.54 o 
  -9   3  14      288.83      255.64     13.13 o 
  -7   3  14      399.33      400.64     17.08 o 
  -5   3  14      346.78      288.64     14.09 o 
  -3   3  14       40.50       35.75     15.87 o 
  -1   3  14     4096.12     4081.88     56.69 o 
   1   3  14     1883.84     1871.19     31.93 o 
   3   3  14        4.16        9.59      4.46 o 
   5   3  14       97.84       99.39      8.33 o 
   7   3  14      999.48      870.84     23.34 o 
   9   3  14       92.21       91.59     14.91 o 
  11   3  14        6.76        0.00      6.09 o 
 -10   4  14       35.58       35.54     11.75 o 
  -8   4  14       61.41       89.48     11.54 o 
  -6   4  14      233.09      270.42     15.65 o 
  -4   4  14      601.79      571.67     30.17 o 
  -2   4  14       29.35       33.08      7.95 o 
   0   4  14     1408.52     1526.41     58.75 o 
   2   4  14      142.56      114.71     14.43 o 
   4   4  14      233.64      198.33     21.37 o 
   6   4  14       40.51       73.47     22.46 o 
   8   4  14      538.58      523.34     18.03 o 
  10   4  14      306.39      340.41     24.74 o 
  -5   5  14        6.57        7.29      8.25 o 
  -3   5  14       39.46       44.34     13.35 o 
  -1   5  14      109.60      130.45     19.93 o 
   1   5  14      207.37      219.69     20.52 o 
   3   5  14      209.40      172.54     18.54 o 
   5   5  14        4.25       18.43     11.45 o 
 -13   1  15      500.98      485.63     25.40 o 
 -11   1  15      548.54      539.14     21.84 o 
  -9   1  15     3159.80     2969.01     45.97 o 
  -7   1  15     3568.04     3440.58     60.31 o 
  -5   1  15     3537.37     3483.19     48.18 o 
  -3   1  15     1518.96     1442.50     37.04 o 
  -1   1  15     1572.87     1514.59     21.06 o 
   1   1  15     6224.36     6318.14     66.57 o 
   3   1  15      619.51      680.62     10.63 o 
   5   1  15      490.77      434.47     11.90 o 
   7   1  15     4285.31     4056.61     40.69 o 
   9   1  15        2.88        0.00      5.02 o 
  11   1  15     1025.27     1065.30     44.99 o 
  13   1  15      129.65      167.69     33.04 o 
 -14   2  15       26.80       25.22     11.02 o 
 -12   2  15      103.47      121.57     12.08 o 
 -10   2  15      112.64       93.00     10.72 o 
  -8   2  15        0.23       10.20      6.90 o 
  -6   2  15      321.84      323.86     14.60 o 
  -4   2  15      722.65      664.84     20.84 o 
  -2   2  15      532.27      483.25     18.14 o 
   0   2  15      113.26      108.16      7.36 o 
   2   2  15      297.53      312.28      8.71 o 
   4   2  15      596.01      653.35     24.19 o 
   6   2  15       73.65       61.01      6.74 o 
   8   2  15      283.67      287.77     13.75 o 
  10   2  15      116.61       96.77     12.14 o 
  12   2  15       10.96        4.57      8.92 o 
  14   2  15      101.34      111.12     17.35 o 
 -11   3  15       16.37       14.84      8.07 o 
  -9   3  15       64.66       66.31      8.55 o 
  -7   3  15      804.22      800.78     23.55 o 
  -5   3  15       60.99       55.35      9.67 o 
  -3   3  15       35.94       35.58      7.22 o 
  -1   3  15      328.40      323.14     14.87 o 
   1   3  15     1354.69     1281.70    158.42 o 
   3   3  15      173.73      172.47     11.54 o 
   5   3  15      186.72      187.09     10.35 o 
   7   3  15      284.90      308.66     13.97 o 
   9   3  15      119.90      128.96     11.50 o 
  11   3  15       47.62       44.47      9.31 o 
 -10   4  15        6.03        0.83      8.33 o 
  -8   4  15        1.36        0.00      7.04 o 
  -6   4  15      690.34      716.23     23.84 o 
  -4   4  15      353.56      372.74     17.48 o 
  -2   4  15       58.63       37.02     11.40 o 
   0   4  15        3.24        8.20     11.40 o 
   2   4  15       43.35       35.13     10.24 o 
   4   4  15       21.47       14.16     10.86 o 
   6   4  15       38.73       19.15      9.94 o 
   8   4  15       18.87       24.49      7.30 o 
  10   4  15       20.48       24.11      7.72 o 
  -5   5  15       13.23       15.67      8.59 o 
  -3   5  15      154.00      173.59     36.45 o 
  -1   5  15       73.46      118.35     16.84 o 
   1   5  15       16.47       44.15     16.79 o 
   3   5  15       87.54       87.86     15.16 o 
   5   5  15        3.30       12.00     14.21 o 
 -14   0  16       70.00      108.37     22.25 o 
 -12   0  16     1274.17     1304.83     54.51 o 
 -10   0  16      111.46      105.51     17.95 o 
  -8   0  16       12.78       11.31      9.42 o 
  -6   0  16      149.92       95.70     15.97 o 
  -4   0  16       31.22       45.81     11.23 o 
  -2   0  16      702.35      854.48     23.44 o 
   0   0  16     5631.87     5053.00     57.39 o 
   2   0  16     7697.16     7668.84     79.94 o 
   4   0  16     1075.81      969.05     18.89 o 
   6   0  16     3666.28     3635.05     45.72 o 
   8   0  16     1056.07     1064.08     43.39 o 
  10   0  16     1847.71     1645.35     59.80 o 
  12   0  16       61.22       96.03     19.82 o 
  14   0  16      850.01      841.29     48.13 o 
 -13   1  16        0.53        5.63     13.86 o 
 -11   1  16      145.30      150.97     12.01 o 
  -9   1  16      674.36      664.79     28.41 o 
  -7   1  16      414.84      417.25     20.12 o 
  -5   1  16      185.15      164.94     10.52 o 
  -3   1  16        0.04        1.30      5.53 o 
  -1   1  16       13.38        8.81      3.24 o 
   1   1  16      323.70      381.55     14.10 o 
   3   1  16       15.34       12.77      2.79 o 
   5   1  16      108.38      104.13      6.90 o 
   7   1  16      413.65      407.14     12.79 o 
   9   1  16     1067.39      991.20     20.64 o 
  11   1  16      206.72      243.45     18.48 o 
  13   1  16       37.34       29.17     19.60 o 
 -12   2  16      276.12      266.34     16.14 o 
 -10   2  16      327.79      332.94     16.67 o 
  -8   2  16      191.71      179.59     13.00 o 
  -6   2  16      626.14      576.01     40.89 o 
  -4   2  16     1422.42     1319.62     29.86 o 
  -2   2  16     2032.79     2071.25     34.31 o 
   0   2  16     2183.72     2083.00     27.06 o 
   2   2  16        4.96        4.57      2.96 o 
   4   2  16       38.68       25.57      6.66 o 
   6   2  16      509.54      488.79     15.90 o 
   8   2  16       70.47       59.87      7.54 o 
  10   2  16       28.64       36.63      7.84 o 
  12   2  16      125.88      165.19     17.35 o 
 -11   3  16       54.74       91.07     12.05 o 
  -9   3  16        6.51        5.39      7.35 o 
  -7   3  16      434.94      405.14     17.89 o 
  -5   3  16       24.21       20.45      6.89 o 
  -3   3  16       21.07       33.09      8.68 o 
  -1   3  16      120.76      130.51     12.77 o 
   1   3  16        0.29        9.12      7.12 o 
   3   3  16       25.45       62.21     12.82 o 
   5   3  16      254.79      237.36     10.42 o 
   7   3  16       12.82       10.71      5.46 o 
   9   3  16        0.17        0.00      5.35 o 
  11   3  16       45.87       44.75      9.42 o 
  -8   4  16      120.80      138.21     13.33 o 
  -6   4  16       85.57       80.36     11.04 o 
  -4   4  16        0.95        0.00      6.37 o 
  -2   4  16      186.78      224.47     29.52 o 
   0   4  16       68.56       75.43     17.07 o 
   2   4  16       43.56       68.16     13.16 o 
   4   4  16      103.53      116.03     14.58 o 
   6   4  16      265.67      270.82     22.68 o 
   8   4  16      106.60      148.28     13.89 o 
  -3   5  16        1.51        0.00      9.93 o 
  -1   5  16       25.13       19.90     12.03 o 
   1   5  16       56.41       71.63     14.58 o 
   3   5  16       10.45        0.00      9.16 o 
 -13   1  17      122.83      161.05     17.16 o 
 -11   1  17      328.16      328.28     24.73 o 
  -9   1  17      200.14      183.56     15.85 o 
  -7   1  17     1413.38     1311.30     35.24 o 
  -5   1  17      891.05      890.81     30.69 o 
  -3   1  17     1177.89     1172.68     24.47 o 
  -1   1  17     1135.90     1012.99     17.46 o 
   1   1  17       72.40       75.40      5.22 o 
   3   1  17        2.29        2.55      2.53 o 
   5   1  17      146.90      127.79      8.22 o 
   7   1  17     2712.08     2622.80     35.10 o 
   9   1  17       78.19       71.13      7.39 o 
  11   1  17       79.10       88.36     13.19 o 
  13   1  17      493.50      570.39     27.92 o 
 -12   2  17      113.50       98.35     11.78 o 
 -10   2  17       11.08        7.62      6.73 o 
  -8   2  17      370.06      376.61     33.62 o 
  -6   2  17      378.12      408.02     19.84 o 
  -4   2  17       86.69       85.00     15.70 o 
  -2   2  17       62.02       63.64      7.81 o 
   0   2  17       64.98       72.39      7.74 o 
   2   2  17       46.76       50.90      4.82 o 
   4   2  17      782.95      763.69     25.94 o 
   6   2  17       21.75       32.63      5.84 o 
   8   2  17       65.18       83.22      8.21 o 
  10   2  17       27.38       22.66      6.31 o 
  12   2  17       13.19        0.38      7.98 o 
 -11   3  17       64.05       70.38     11.19 o 
  -9   3  17        1.92        0.00      6.95 o 
  -7   3  17      794.06      863.93     50.97 o 
  -5   3  17        0.14        8.21      6.27 o 
  -3   3  17      487.81      481.53     17.93 o 
  -1   3  17      472.75      501.32     17.60 o 
   1   3  17     1551.61     1470.60     44.11 o 
   3   3  17      103.67       84.09      9.80 o 
   5   3  17       70.13       94.82      8.40 o 
   7   3  17      686.22      660.49     18.86 o 
   9   3  17      128.87      137.40     10.86 o 
  11   3  17       22.88        2.50      6.19 o 
  -8   4  17       23.77       26.18      9.43 o 
  -6   4  17       26.48       19.34      8.13 o 
  -4   4  17       56.42       32.61      8.40 o 
  -2   4  17       18.69       28.87      8.00 o 
   0   4  17      204.27      211.32     18.33 o 
   2   4  17       61.46       45.97     10.97 o 
   4   4  17       30.66       26.04     10.18 o 
   6   4  17        2.94        9.96      6.13 o 
   8   4  17      123.38      111.23     16.82 o 
  -3   5  17       35.22       41.22     13.80 o 
  -1   5  17      168.93      204.73     21.42 o 
   1   5  17       45.84       69.60     15.02 o 
   3   5  17       42.38       46.46     16.30 o 
 -14   0  18        0.13        0.00     14.87 o 
 -12   0  18       26.23        0.00     13.00 o 
 -10   0  18        1.52        0.00     10.35 o 
  -8   0  18     1905.63     1657.14     58.26 o 
  -6   0  18       25.84       31.28     12.22 o 
  -4   0  18      196.75      139.65     16.96 o 
  -2   0  18       40.06       55.59      8.41 o 
   0   0  18     6000.36     5984.97     67.42 o 
   2   0  18     2181.95     2221.67     32.76 o 
   4   0  18       72.13       64.88      6.53 o 
   6   0  18     1412.28     1376.53     24.88 o 
   8   0  18     2948.47     2791.59     79.51 o 
  10   0  18      163.27      142.62     20.92 o 
  12   0  18      375.04      408.25     32.38 o 
  14   0  18       43.07       43.06     18.17 o 
 -13   1  18       65.21       47.05     12.87 o 
 -11   1  18       53.45       39.14      8.73 o 
  -9   1  18      118.69      123.49     10.93 o 
  -7   1  18      224.50      223.68     16.23 o 
  -5   1  18       50.20       52.56      7.84 o 
  -3   1  18      325.33      299.01     13.28 o 
  -1   1  18       21.78       10.66      3.77 o 
   1   1  18      816.58      861.16     16.12 o 
   3   1  18       89.08       95.96      5.28 o 
   5   1  18      481.16      432.44     12.92 o 
   7   1  18      483.63      474.21     14.16 o 
   9   1  18       57.24       61.22     10.10 o 
  11   1  18      149.52      167.76     18.34 o 
  13   1  18      121.65      135.88     17.48 o 
 -12   2  18      291.00      287.07     17.16 o 
 -10   2  18        6.05        0.00      6.10 o 
  -8   2  18     1568.30     1597.39     34.91 o 
  -6   2  18        1.52        9.41      6.97 o 
  -4   2  18      418.62      422.22     16.73 o 
  -2   2  18     1371.28     1277.84     42.63 o 
   0   2  18     2154.29     2155.32     45.91 o 
   2   2  18     1080.86     1061.97     20.29 o 
   4   2  18      442.75      427.90     14.29 o 
   6   2  18     1828.61     1748.39     45.56 o 
   8   2  18      254.79      301.47     15.03 o 
  10   2  18      379.70      347.55     19.74 o 
  12   2  18        8.45        6.82      7.12 o 
 -11   3  18       54.62       43.28     10.17 o 
  -9   3  18       38.24       52.78     10.13 o 
  -7   3  18        5.19        8.16      7.31 o 
  -5   3  18      101.76      109.00     14.80 o 
  -3   3  18     3990.28     4021.83     57.85 o 
  -1   3  18     1364.04     1371.74     29.61 o 
   1   3  18        4.43       26.31      9.10 o 
   3   3  18      232.60      214.36     13.46 o 
   5   3  18      452.69      340.18     32.30 o 
   7   3  18      630.40      568.04     26.22 o 
   9   3  18        2.44        0.98      8.08 o 
  11   3  18        0.18        5.43      6.54 o 
  -8   4  18      151.53      187.29     17.72 o 
  -6   4  18      326.03      337.51     18.60 o 
  -4   4  18       43.20       30.87      8.72 o 
  -2   4  18      185.39      220.64     19.00 o 
   0   4  18       64.34       81.48     13.70 o 
   2   4  18      227.92      216.55     19.77 o 
   4   4  18        2.80        6.59     15.14 o 
   6   4  18      409.38      423.89     31.93 o 
   8   4  18      108.56      167.61     15.06 o 
  -1   5  18       43.90       30.20     12.45 o 
   1   5  18      176.79      182.20     20.12 o 
 -13   1  19       87.18      123.32     16.39 o 
 -11   1  19      393.27      371.66     17.69 o 
  -9   1  19      751.94      743.39     41.96 o 
  -7   1  19      843.01      847.47     31.94 o 
  -5   1  19      530.16      435.55     16.72 o 
  -3   1  19        6.37       16.33      6.16 o 
  -1   1  19     3411.77     3531.11     47.47 o 
   1   1  19      124.10      107.10      7.79 o 
   3   1  19     1261.31     1345.89     19.61 o 
   5   1  19      112.42       79.74      7.17 o 
   7   1  19        7.15        2.92      4.65 o 
   9   1  19        8.65       13.59      6.08 o 
  11   1  19       66.34       40.05     10.71 o 
  13   1  19      119.12      140.45     17.42 o 
 -12   2  19      307.44      295.74     17.87 o 
 -10   2  19      125.50      122.31     12.51 o 
  -8   2  19      463.33      440.87     19.47 o 
  -6   2  19     1768.82     1660.88     34.71 o 
  -4   2  19      558.95      525.25     28.12 o 
  -2   2  19       11.78        9.40      5.75 o 
   0   2  19     3191.52     3172.89     46.14 o 
   2   2  19     1270.73     1355.82     23.70 o 
   4   2  19      301.27      319.48     11.89 o 
   6   2  19       39.37       39.49      6.56 o 
   8   2  19      209.83      194.85     11.04 o 
  10   2  19      123.47       98.11      9.58 o 
  12   2  19      114.90      154.65     17.89 o 
 -11   3  19        5.97        0.41      7.95 o 
  -9   3  19      104.80      108.05     12.75 o 
  -7   3  19      139.10      145.73     12.96 o 
  -5   3  19      226.81      251.28     14.89 o 
  -3   3  19      272.50      253.48     14.46 o 
  -1   3  19     1863.51     1726.48     38.84 o 
   1   3  19      632.47      657.07     27.09 o 
   3   3  19       12.32       11.06      6.27 o 
   5   3  19       68.11       88.25     10.63 o 
   7   3  19      476.44      507.51     29.03 o 
   9   3  19      310.11      310.88     15.06 o 
  11   3  19        2.39        4.47      6.90 o 
  -8   4  19      325.03      328.25     19.40 o 
  -6   4  19      689.35      668.71     24.81 o 
  -4   4  19        2.19        0.09      7.11 o 
  -2   4  19       48.85       48.31     12.15 o 
   0   4  19      686.01      694.83     30.65 o 
   2   4  19      511.23      475.49     49.34 o 
   4   4  19        3.43        7.85      8.62 o 
   6   4  19      143.76      160.72     26.75 o 
   8   4  19      137.05      147.65     17.42 o 
 -12   0  20      150.99      147.69     24.12 o 
 -10   0  20       55.78       56.72     17.62 o 
  -8   0  20      391.16      405.61     30.07 o 
  -6   0  20      582.92      676.42     37.88 o 
  -4   0  20       49.02       87.00     16.30 o 
  -2   0  20     1952.09     1810.68     39.47 o 
   0   0  20      771.37      769.06     18.89 o 
   2   0  20      774.75      782.81     18.82 o 
   4   0  20     2136.46     2107.85     33.28 o 
   6   0  20      336.75      290.41     23.24 o 
   8   0  20     2029.15     1995.24     66.74 o 
  10   0  20      363.09      395.15     32.16 o 
  12   0  20      468.60      487.33     37.00 o 
 -13   1  20       63.13       63.74     13.63 o 
 -11   1  20      160.73      172.34     17.65 o 
  -9   1  20      780.22      748.61     33.37 o 
  -7   1  20       42.34       42.84     18.94 o 
  -5   1  20       14.04       15.91      6.93 o 
  -3   1  20      630.00      552.56     18.05 o 
  -1   1  20       35.16       62.57      6.19 o 
   1   1  20      102.56      103.47      7.53 o 
   3   1  20      504.24      468.86     20.31 o 
   5   1  20       45.12       63.68      6.92 o 
   7   1  20      199.60      174.27      9.91 o 
   9   1  20        2.48        2.75      7.12 o 
  11   1  20        1.70        3.21     12.06 o 
  13   1  20       18.26        0.36      9.80 o 
 -12   2  20       83.59       97.74     12.54 o 
 -10   2  20        0.96        0.00     12.16 o 
  -8   2  20      419.51      425.27     19.33 o 
  -6   2  20     2075.73     2079.24     40.23 o 
  -4   2  20        5.56        7.56     13.22 o 
  -2   2  20      886.92      894.52     27.22 o 
   0   2  20      560.80      517.13     17.51 o 
   2   2  20      227.12      258.28     18.12 o 
   4   2  20      230.33      216.87     10.75 o 
   6   2  20      226.58      228.06     11.42 o 
   8   2  20      335.03      333.72     17.85 o 
  10   2  20       46.82       37.70      7.44 o 
  12   2  20      118.45       89.00     14.95 o 
  -9   3  20       12.63       10.38      8.48 o 
  -7   3  20        0.23       10.34      7.82 o 
  -5   3  20       44.17       38.15     10.14 o 
  -3   3  20     1213.85     1157.80     35.25 o 
  -1   3  20      230.49      222.98     14.27 o 
   1   3  20      109.50      110.43     13.82 o 
   3   3  20       21.23        2.23     12.95 o 
   5   3  20       11.29        1.33      7.76 o 
   7   3  20       54.10       62.29     11.94 o 
   9   3  20        0.99        9.71      6.12 o 
  -6   4  20       50.53       72.08     11.68 o 
  -4   4  20        2.72        7.84      7.58 o 
  -2   4  20       29.49       31.25     11.68 o 
   0   4  20      314.39      368.51     24.12 o 
   2   4  20      613.95      566.57     27.56 o 
   4   4  20        5.39       11.87      9.52 o 
   6   4  20      126.79      133.93     13.49 o 
 -11   1  21      178.75      174.78     17.87 o 
  -9   1  21      625.99      624.21     36.51 o 
  -7   1  21      164.05      172.38     15.92 o 
  -5   1  21       35.00       41.42      8.21 o 
  -3   1  21       52.64       67.56     12.37 o 
  -1   1  21      847.27      807.54     17.26 o 
   1   1  21     2777.93     2670.49     31.11 o 
   3   1  21      191.78      190.01      8.41 o 
   5   1  21     1017.62      933.82     20.15 o 
   7   1  21      598.40      565.31     17.88 o 
   9   1  21      103.91       98.34     13.56 o 
  11   1  21        2.15        0.00      7.31 o 
 -10   2  21       57.72       88.63     11.47 o 
  -8   2  21      110.73       90.78     11.71 o 
  -6   2  21       14.34       17.60      7.56 o 
  -4   2  21      224.21      220.42     13.64 o 
  -2   2  21      700.84      722.75     21.51 o 
   0   2  21      348.00      341.72     14.73 o 
   2   2  21       57.91       71.51     10.43 o 
   4   2  21        0.67        7.38      4.97 o 
   6   2  21      140.95      136.55      9.68 o 
   8   2  21        0.62        6.69      5.27 o 
  10   2  21        3.15        3.17      6.55 o 
  -9   3  21      107.99      122.03     17.16 o 
  -7   3  21      186.80      211.15     15.38 o 
  -5   3  21        0.06        0.00      7.02 o 
  -3   3  21       24.83       18.03      7.80 o 
  -1   3  21      561.29      536.15     44.77 o 
   1   3  21      235.63      223.50     18.05 o 
   3   3  21        0.97        3.11      7.64 o 
   5   3  21      130.47      152.36     12.76 o 
   7   3  21      309.79      318.00     17.32 o 
   9   3  21        5.35       21.07      7.38 o 
  -6   4  21       24.79       40.68     10.00 o 
  -4   4  21        0.04        0.00      7.09 o 
  -2   4  21      147.19      162.53     21.70 o 
   0   4  21       94.57       76.26     14.57 o 
   2   4  21        2.84        9.58     15.64 o 
   4   4  21        8.23        0.00      7.94 o 
   6   4  21      177.54      167.13     14.95 o 
 -12   0  22       52.74       66.63     19.71 o 
 -10   0  22       74.87       87.44     20.26 o 
  -8   0  22        5.22       11.12     13.55 o 
  -6   0  22     3461.46     3501.50     94.71 o 
  -4   0  22      206.85      237.66     23.79 o 
  -2   0  22     1435.54     1282.26     34.19 o 
   0   0  22     2006.31     1972.05     33.30 o 
   2   0  22       99.36      107.79      8.90 o 
   4   0  22        3.57        7.82      5.12 o 
   6   0  22     5164.69     5101.37    117.62 o 
   8   0  22     1563.00     1580.60     59.25 o 
  10   0  22      343.46      348.67     31.94 o 
  12   0  22      129.42      132.38     25.22 o 
 -11   1  22      117.84      122.66     16.43 o 
  -9   1  22       91.71      123.51     22.63 o 
  -7   1  22        6.66       24.87      9.93 o 
  -5   1  22        7.10       12.82      7.02 o 
  -3   1  22      749.22      751.24     22.02 o 
  -1   1  22       74.72       74.48      8.89 o 
   1   1  22      166.50      167.83      8.16 o 
   3   1  22      922.91      813.11     23.99 o 
   5   1  22      317.72      357.76     13.10 o 
   7   1  22        0.84        4.10      5.03 o 
   9   1  22       15.18       14.59      8.80 o 
  11   1  22       45.38       35.85     11.44 o 
 -10   2  22      766.65      846.06     34.42 o 
  -8   2  22       16.53       10.14      7.88 o 
  -6   2  22      220.93      230.51     15.01 o 
  -4   2  22      124.28      102.64     10.96 o 
  -2   2  22     1117.39     1117.03     27.37 o 
   0   2  22     1640.43     1597.37     31.68 o 
   2   2  22       18.45       28.10      7.05 o 
   4   2  22       68.64       73.04      7.73 o 
   6   2  22      128.42      166.44     10.60 o 
   8   2  22      453.39      428.22     15.79 o 
  10   2  22      105.11       98.18     11.95 o 
  -9   3  22       86.24       78.08     13.94 o 
  -7   3  22      236.96      266.79     17.06 o 
  -5   3  22      164.00      148.12     13.48 o 
  -3   3  22      197.33      238.38     14.97 o 
  -1   3  22       38.27       44.37     11.10 o 
   1   3  22      101.09      111.77     15.03 o 
   3   3  22        4.18       11.73      6.82 o 
   5   3  22       78.13       86.78     11.00 o 
   7   3  22        0.51       10.91      7.48 o 
   9   3  22      103.97       99.91     10.67 o 
  -4   4  22        7.48        0.32      8.05 o 
  -2   4  22       38.34       69.92     14.81 o 
   0   4  22      103.73       91.93     16.28 o 
   2   4  22       24.37       21.74     17.46 o 
   4   4  22       80.36       66.32     13.70 o 
 -11   1  23        2.73        0.00     10.08 o 
  -9   1  23       35.27       57.68     13.50 o 
  -7   1  23     1306.93     1265.34     38.40 o 
  -5   1  23       71.73       77.00     10.26 o 
  -3   1  23       10.51       18.11      7.14 o 
  -1   1  23      617.70      594.67     19.49 o 
   1   1  23     2350.31     2373.48     43.15 o 
   3   1  23     1567.24     1576.46     30.68 o 
   5   1  23      299.98      299.01     17.44 o 
   7   1  23      424.10      437.62     17.74 o 
   9   1  23     1030.66     1034.81     57.32 o 
  11   1  23       42.80       33.01     11.13 o 
 -10   2  23       82.40       79.31     14.63 o 
  -8   2  23       94.14       82.87     14.19 o 
  -6   2  23      153.46      163.33     13.92 o 
  -4   2  23        8.39        3.63      6.88 o 
  -2   2  23      915.53      859.15     37.75 o 
   0   2  23       69.37       67.49     11.39 o 
   2   2  23      181.97      169.81     12.92 o 
   4   2  23        7.23       24.72      7.43 o 
   6   2  23       59.92       46.33      7.19 o 
   8   2  23      118.75      131.74     10.62 o 
  10   2  23       15.34       22.47     10.08 o 
  -7   3  23      386.45      402.86     23.15 o 
  -5   3  23       17.73       21.43     16.47 o 
  -3   3  23      440.18      449.71     19.39 o 
  -1   3  23      513.47      502.03     25.53 o 
   1   3  23      181.99      228.32     22.08 o 
   3   3  23       53.43       52.45      9.52 o 
   5   3  23      353.35      362.72     18.48 o 
   7   3  23      483.88      421.80     33.77 o 
  -4   4  23       42.17       24.22     12.08 o 
  -2   4  23      315.55      300.37     23.17 o 
   0   4  23      457.86      531.85     29.24 o 
   2   4  23       43.24       79.09     14.76 o 
   4   4  23        2.76       10.88     14.81 o 
 -10   0  24       42.14       35.57     16.96 o 
  -8   0  24      615.67      687.33     42.07 o 
  -6   0  24        0.37        0.00     12.22 o 
  -4   0  24      439.98      351.98     27.97 o 
  -2   0  24       42.56       41.81     10.43 o 
   0   0  24     1346.58     1424.75     28.77 o 
   2   0  24       12.46       22.52      6.40 o 
   4   0  24       36.33       62.75     10.13 o 
   6   0  24       73.97       65.64     16.41 o 
   8   0  24      227.03      217.18     25.44 o 
  10   0  24       90.81       99.45     21.26 o 
 -11   1  24       74.54       65.09     14.41 o 
  -9   1  24       31.33       36.67     12.89 o 
  -7   1  24      210.49      241.80     43.83 o 
  -5   1  24      718.17      622.59     27.18 o 
  -3   1  24        4.70       11.85      7.06 o 
  -1   1  24      259.04      266.01     14.04 o 
   1   1  24      409.49      466.28     12.99 o 
   3   1  24      158.68      157.17     10.51 o 
   5   1  24        3.23        9.74      5.43 o 
   7   1  24       54.64       50.82     10.71 o 
   9   1  24      207.66      207.19     18.56 o 
  11   1  24       17.02       18.34     11.08 o 
 -10   2  24       10.84        5.52     10.74 o 
  -8   2  24      289.58      328.66     43.67 o 
  -6   2  24       45.23       43.34     10.05 o 
  -4   2  24        0.11        2.20      6.89 o 
  -2   2  24      134.93      154.17     14.17 o 
   0   2  24      192.32      205.95     35.74 o 
   2   2  24        0.49        0.00      6.85 o 
   4   2  24        1.19        0.00      6.26 o 
   6   2  24       98.97      126.17     15.53 o 
   8   2  24       81.68      115.09     10.37 o 
  10   2  24       37.15       33.92     11.41 o 
  -7   3  24       65.28       56.24     14.65 o 
  -5   3  24      532.79      511.44     21.72 o 
  -3   3  24       32.09       20.31      8.48 o 
  -1   3  24       32.46       21.48     10.26 o 
   1   3  24       67.90       86.13     14.09 o 
   3   3  24        7.51        0.00      8.05 o 
   5   3  24       17.06       14.61      8.01 o 
   7   3  24       43.86       38.26     12.68 o 
  -2   4  24      205.54      191.83     20.59 o 
   0   4  24     1354.29     1369.52    114.54 o 
   2   4  24       38.32        2.35     10.45 o 
  -9   1  25      126.65      163.52     18.55 o 
  -7   1  25       12.88       13.65      9.89 o 
  -5   1  25      231.94      239.42     24.77 o 
  -3   1  25     1340.54     1240.16     37.44 o 
  -1   1  25     1301.07     1368.56     30.57 o 
   1   1  25       63.56       60.66      7.70 o 
   3   1  25       65.44       55.57      7.16 o 
   5   1  25      857.26      901.20     21.30 o 
   7   1  25      646.18      631.96     27.13 o 
   9   1  25       97.50       94.27     14.86 o 
  -8   2  25       51.14       50.66     20.14 o 
  -6   2  25       20.76        1.24      7.45 o 
  -4   2  25      164.93      175.37     15.02 o 
  -2   2  25      508.02      438.04     18.86 o 
   0   2  25       73.48       62.34     12.28 o 
   2   2  25       26.59       24.36      7.74 o 
   4   2  25       99.01       85.00     11.48 o 
   6   2  25       21.80       25.07      7.08 o 
   8   2  25        3.47        8.00      6.62 o 
  -7   3  25       80.29       87.57     12.85 o 
  -5   3  25      209.10      219.56     16.36 o 
  -3   3  25        0.02        0.00      6.96 o 
  -1   3  25      163.61      179.53     18.34 o 
   1   3  25       33.15       36.19     13.55 o 
   3   3  25       39.29       42.23     12.27 o 
   5   3  25      187.55      188.39     16.94 o 
   7   3  25       70.33      122.57     13.59 o 
 -10   0  26       54.91       89.98     23.13 o 
  -8   0  26     1198.31     1255.71     57.60 o 
  -6   0  26      292.73      339.75     31.39 o 
  -4   0  26      128.06      120.15     21.26 o 
  -2   0  26      445.38      440.44     22.62 o 
   0   0  26     1320.17     1298.78     32.94 o 
   2   0  26     1232.89     1226.69     34.43 o 
   4   0  26     1470.72     1379.61     53.52 o 
   6   0  26     1605.08     1484.34     57.49 o 
   8   0  26       61.63       66.74     18.61 o 
  10   0  26       60.76       69.27     20.04 o 
  -9   1  26       15.06       22.78     11.63 o 
  -7   1  26       13.57       14.91     10.46 o 
  -5   1  26      103.63      104.94     12.21 o 
  -3   1  26       33.90       22.04      7.73 o 
  -1   1  26      732.67      786.12     23.47 o 
   1   1  26      246.83      234.29     12.03 o 
   3   1  26       26.29       14.28      7.61 o 
   5   1  26       18.28       10.81      6.07 o 
   7   1  26      157.20      144.52     15.88 o 
   9   1  26        3.56        2.70      8.80 o 
  -8   2  26      264.89      280.38     64.54 o 
  -6   2  26      135.11      182.53     18.21 o 
  -4   2  26       15.09       15.70     11.28 o 
  -2   2  26       73.79       82.54     10.88 o 
   0   2  26      322.36      341.74     21.88 o 
   2   2  26      489.93      473.47     19.58 o 
   4   2  26        7.09       16.84      9.42 o 
   6   2  26      103.97      123.94     12.67 o 
   8   2  26      268.97      315.85     21.31 o 
  -5   3  26        0.74        0.00      7.84 o 
  -3   3  26        1.80        0.00     15.64 o 
  -1   3  26      145.07      169.20     18.55 o 
   1   3  26        9.14        5.16      8.72 o 
   3   3  26      175.62      201.51     19.31 o 
   5   3  26        1.00        8.10      9.02 o 
  -9   1  27       68.71      110.66     17.04 o 
  -7   1  27       66.45       74.69     21.09 o 
  -5   1  27      295.60      294.80     17.45 o 
  -3   1  27       64.56       64.04     15.51 o 
  -1   1  27      525.56      547.41     20.53 o 
   1   1  27     1059.97     1059.18     23.54 o 
   3   1  27      149.13      161.04     10.90 o 
   5   1  27       38.39       37.96      7.41 o 
   7   1  27      929.67      959.35     34.10 o 
   9   1  27      200.66      180.72     32.21 o 
  -8   2  27        3.89        5.34     12.55 o 
  -6   2  27        0.87        0.00      7.72 o 
  -4   2  27        7.01        2.75      7.99 o 
  -2   2  27       50.89       48.59      9.72 o 
   0   2  27        1.09        6.48      8.73 o 
   2   2  27       83.82       88.72     11.64 o 
   4   2  27       26.97       33.78     11.30 o 
   6   2  27        0.67       13.89      8.27 o 
   8   2  27       32.82       18.87     10.59 o 
  -5   3  27        6.71       12.93      9.26 o 
  -3   3  27       85.66       56.33     17.24 o 
  -1   3  27      406.39      423.71     29.46 o 
   1   3  27      220.43      246.08     27.26 o 
   3   3  27       52.91       59.21     25.61 o 
   5   3  27       15.64       23.32      9.12 o 
  -8   0  28      109.04      193.28     27.42 o 
  -6   0  28     1062.08      951.64     50.55 o 
  -4   0  28      399.60      379.73     32.93 o 
  -2   0  28      558.29      631.57     27.25 o 
   0   0  28      472.70      539.10     23.02 o 
   2   0  28       91.30      114.38     13.30 o 
   4   0  28      719.73      654.18     37.88 o 
   6   0  28      109.31      113.99     20.81 o 
   8   0  28       17.91       20.37     14.87 o 
  -7   1  28      170.02      167.46     18.38 o 
  -5   1  28        4.30        0.00     11.57 o 
  -3   1  28      100.85       86.82     11.55 o 
  -1   1  28        1.72        8.02      7.72 o 
   1   1  28        2.09       16.42      7.27 o 
   3   1  28        5.48        2.50      6.73 o 
   5   1  28       48.91       46.77     10.76 o 
   7   1  28      168.47      168.15     17.56 o 
  -6   2  28       55.40       58.14     11.37 o 
  -4   2  28       17.88       19.47     13.71 o 
  -2   2  28       91.50      126.08     13.94 o 
   0   2  28      269.51      315.80     22.70 o 
   2   2  28      411.00      464.48     20.83 o 
   4   2  28       57.97       47.70     10.06 o 
   6   2  28      450.87      532.29     22.15 o 
  -3   3  28       28.03       26.72     12.50 o 
  -1   3  28       52.43       36.90     13.43 o 
   1   3  28       44.64       46.23     13.04 o 
   3   3  28        0.52        0.00      9.72 o 
  -7   1  29      282.74      359.55     46.81 o 
  -5   1  29       75.69       50.45     10.93 o 
  -3   1  29       13.83       13.78      8.27 o 
  -1   1  29       22.70        5.71     13.70 o 
   1   1  29      143.33      154.77     13.07 o 
   3   1  29       22.92       16.08      7.85 o 
   5   1  29      240.06      252.82     19.38 o 
   7   1  29        0.53        5.91      8.76 o 
  -6   2  29      126.13      163.06     15.54 o 
  -4   2  29      155.13      132.13     14.27 o 
  -2   2  29       79.73       83.05     15.24 o 
   0   2  29      171.39      169.82     18.25 o 
   2   2  29        6.96        6.95      7.85 o 
   4   2  29        7.32        5.93      9.76 o 
   6   2  29       45.76       65.97     11.53 o 
  -6   0  30        4.49        0.00     14.21 o 
  -4   0  30       34.91       29.18     16.63 o 
  -2   0  30     2212.46     2021.78     70.59 o 
   0   0  30      616.86      691.22     28.74 o 
   2   0  30        9.87        8.77      8.84 o 
   4   0  30      293.03      297.79     29.52 o 
   6   0  30      225.80      291.41     30.73 o 
  -5   1  30        0.00       14.53     10.43 o 
  -3   1  30      195.93      193.28     15.29 o 
  -1   1  30       15.65        7.40      8.23 o 
   1   1  30       41.82       49.82      9.92 o 
   3   1  30       18.61       16.35      8.52 o 
   5   1  30       13.61       14.65     13.11 o 
  -4   2  30      119.31      103.47     26.57 o 
  -2   2  30      131.23      157.83     18.87 o 
   0   2  30      203.18      257.33     33.37 o 
   2   2  30        1.21        4.14      7.93 o 
   4   2  30       14.97        6.29      8.28 o 
  -5   1  31       45.75       63.69     31.44 o 
  -3   1  31       15.04        8.03      8.87 o 
  -1   1  31      170.92      202.02     18.23 o 
   1   1  31      146.42      186.58     14.80 o 
   3   1  31       54.52       43.40     23.68 o 
   5   1  31      151.76      169.49     25.88 o 
  -2   2  31       12.90       31.68     13.38 o 
   0   2  31       29.68       11.74     12.06 o 
   2   2  31        2.03        4.82     11.15 o 
  -4   0  32      151.50      155.95     26.87 o 
  -2   0  32      257.97      362.22     32.71 o 
   0   0  32        8.17       13.88     14.32 o 
   4   0  32      312.99      319.60     31.72 o 
  -3   1  32       13.36        7.42      9.15 o 
  -1   1  32        9.86       20.13      9.54 o 
   1   1  32       59.75       71.56     12.54 o 
   3   1  32       52.62       70.18     13.95 o 
                                                 
